# Supplementary material for: Potato Tuberisation Responses to Drought and a Film-Forming Antitranspirant
Source: Plants (Basel). 2026 Jun 26;15(13):1971. doi: 10.3390/plants15131971 (PMC13364137; doi:10.3390/plants15131971)
Supplement: Supplementary file 1 [file plants-15-01971-s001.zip]

Archive with 1 entries (1 files):
- plants-4372977-supplementary.pdf
